# Supplementary material for: Copper(II)-Catalyzed Direct C3 Chalcogenylation of Indoles
Source: Molecules. 2025 Apr 22;30(9):1870. doi: 10.3390/molecules30091870 (PMC12073016; doi:10.3390/molecules30091870)
Supplement: Supplementary file 1 [file molecules-30-01870-s001.zip]

Archive with 1 entries (1 files):
- molecules-3523041-supplementary.pdf
